# Supplementary material for: The Transmission Route and Selection Pressure in HCV Subtype 3a and 3b Chinese Infections: Evolutionary Kinetics and Selective Force Analysis
Source: Viruses. 2022 Jul 11;14(7):1514. doi: 10.3390/v14071514 (PMC9324606; doi:10.3390/v14071514)
Supplement: Supplementary file 1 [file viruses-14-01514-s001.zip]

Archive with 2 entries (2 files):
- viruses-1726694 (Table S1-S3, Figure S1 and S3).pdf
- viruses-1726694-Figure S2.pdf
